# Supplementary material for: Evaluation and Projection of Surface PM2.5 and Its Exposure on Population in Asia Based on the CMIP6 GCMs
Source: Int J Environ Res Public Health. 2022 Sep 24;19(19):12092. doi: 10.3390/ijerph191912092 (PMC9566559; doi:10.3390/ijerph191912092)
Supplement: Supplementary file 1 [file ijerph-19-12092-s001.zip]

Archive with 1 entries (1 files):
- ijerph-1853482-supplementary.pdf
